# Supplementary material for: The genus Orientoglypta Kuslitzky, 1973 (Ichneumonidae, Banchinae) from China with descriptions of four new species
Source: Biodivers Data J. 2025 Dec 19;13:e174852. doi: 10.3897/BDJ.13.e174852 (PMC12743246; doi:10.3897/BDJ.13.e174852)
Supplement: XML Treatment for Orientoglypta [file BDJ.13.e174852-treatment1.xml]

<!DOCTYPE tp:taxon-treatment
  PUBLIC "-//TaxonX//DTD Taxonomic Treatment Publishing DTD v0 20100105//EN" "tax-treatment-NSO.dtd">
<tp:taxon-treatment xmlns:tp="http://www.plazi.org/taxpub"><tp:treatment-meta><mixed-citation publication-type="journal"><person-group><name><surname>Gong</surname><given-names>Jiabao</given-names></name><name><surname>Zhu</surname><given-names>Jiachen</given-names></name><name><surname>Tang</surname><given-names>Pu</given-names></name><name><surname>Wu</surname><given-names>Qiong</given-names></name><name><surname>van Achterberg</surname><given-names>Cornelis</given-names></name><name><surname>Chen</surname><given-names>Xuexin</given-names></name></person-group><article-title>The genus <italic><tp:taxon-name><tp:taxon-name-part taxon-name-part-type="genus" reg="Orientoglypta">Orientoglypta</tp:taxon-name-part></tp:taxon-name></italic> Kuslitzky, 1973 (<tp:taxon-name><tp:taxon-name-part taxon-name-part-type="family">Ichneumonidae</tp:taxon-name-part></tp:taxon-name>, <tp:taxon-name><tp:taxon-name-part taxon-name-part-type="subfamily">Banchinae</tp:taxon-name-part></tp:taxon-name>) from China with descriptions of four new species</article-title><source>Biodivers Data J</source><day>19</day><month>12</month><year>2025</year><volume>13</volume><pub-id pub-id-type="doi">10.3897/BDJ.13.e174852</pub-id></mixed-citation></tp:treatment-meta><tp:nomenclature><tp:taxon-name>
            <object-id xmlns:xlink="http://www.w3.org/1999/xlink" content-type="arpha" xlink:type="simple">45CEFA55-08B6-54BD-9592-7164C9F8866A</object-id>
            <tp:taxon-name-part taxon-name-part-type="genus">Orientoglypta</tp:taxon-name-part>
          </tp:taxon-name><tp:taxon-authority>Kuslitzky, 1973</tp:taxon-authority><tp:nomenclature-citation-list><tp:nomenclature-citation><tp:taxon-name><tp:taxon-name-part taxon-name-part-type="genus" reg="Zygoglypta">Zygoglypta</tp:taxon-name-part> (<tp:taxon-name-part taxon-name-part-type="subgenus" reg="Orientoglypta">Orientoglypta</tp:taxon-name-part>)</tp:taxon-name><comment> Kuslitzky, 1973: 895; <xref ref-type="bibr" rid="B13550160">Yu and Horstmann 1997</xref>: 108.</comment></tp:nomenclature-citation><tp:nomenclature-citation><tp:taxon-name>
                <tp:taxon-name-part taxon-name-part-type="genus" reg="Glypta"/>
                <tp:taxon-name-part taxon-name-part-type="species" reg="watanabei"/>
              </tp:taxon-name><comment>Type species: <italic><tp:taxon-name><tp:taxon-name-part taxon-name-part-type="genus" reg="Glypta">Glypta</tp:taxon-name-part> <tp:taxon-name-part taxon-name-part-type="species" reg="watanabei">watanabei</tp:taxon-name-part></tp:taxon-name></italic> Momoi, 1963, by original designation.</comment></tp:nomenclature-citation><tp:nomenclature-citation><tp:taxon-name>
                <tp:taxon-name-part taxon-name-part-type="genus" reg="Orientoglypta">Orientoglypta</tp:taxon-name-part>
              </tp:taxon-name><comment>: <italic><xref ref-type="bibr" rid="B13550511">Watanabe 2017</xref></italic>: 52–57.</comment></tp:nomenclature-citation></tp:nomenclature-citation-list></tp:nomenclature><tp:treatment-sec sec-type="Diagnosis"><title>Diagnosis</title><p>Occipital carina complete dorsally (but usually weak medially). Frons largely punctate, except for small area above antennal sockets. Ventral margin of clypeus without a median notch. Epomia strong and relatively long. Areolet present, vein 3rs-m of fore wing usually short. Hind wing nervellus intercepted at lower part (<xref ref-type="bibr" rid="B13556772">Townes 1970</xref>). Dorso-lateral carina and latero-median carina of metasomal tergite 1 usually complete (<xref ref-type="bibr" rid="B13550511">Watanabe 2017</xref>). Scutellum black. Antenna almost as long as body. Fore tibial spur shorter than half length of fore basitarsus.</p></tp:treatment-sec><tp:treatment-sec sec-type="Distribution"><title>Distribution</title><p>Eastern Palaearctic and Oriental Regions.</p></tp:treatment-sec><tp:treatment-sec sec-type="Biology"><title>Biology</title><p>Unknown.</p></tp:treatment-sec><ref-list><ref id="B13550160"><element-citation xmlns:xlink="http://www.w3.org/1999/xlink" publication-type="book" xlink:type="simple"><person-group person-group-type="author"><name name-style="western"><surname>Yu</surname><given-names>D. S.</given-names></name><name name-style="western"><surname>Horstmann</surname><given-names>K.</given-names></name></person-group><year>1997</year><source>Catalogue of world <tp:taxon-name><tp:taxon-name-part taxon-name-part-type="family">Ichneumonidae</tp:taxon-name-part></tp:taxon-name> (<tp:taxon-name><tp:taxon-name-part taxon-name-part-type="order">Hymenoptera</tp:taxon-name-part></tp:taxon-name>)</source><volume>Vol.58</volume><publisher-name>American Entomological Institute</publisher-name><size units="page">1558</size></element-citation></ref><ref id="B13550511"><element-citation xmlns:xlink="http://www.w3.org/1999/xlink" publication-type="book" xlink:type="simple"><person-group person-group-type="author"><name name-style="western"><surname>Watanabe</surname><given-names>K.</given-names></name></person-group><year>2017</year><source>The Insects of Japan. Vol. 8. <tp:taxon-name><tp:taxon-name-part taxon-name-part-type="family">Ichneumonidae</tp:taxon-name-part></tp:taxon-name>, <tp:taxon-name><tp:taxon-name-part taxon-name-part-type="subfamily">Banchinae</tp:taxon-name-part></tp:taxon-name>, <tp:taxon-name><tp:taxon-name-part taxon-name-part-type="tribe">Glyptini</tp:taxon-name-part></tp:taxon-name></source><publisher-name>Toka Syobo</publisher-name><publisher-loc>Fukuoka</publisher-loc><size units="page">402</size><comment content-type="language">Japanese</comment></element-citation></ref><ref id="B13556772"><element-citation xmlns:xlink="http://www.w3.org/1999/xlink" publication-type="book" xlink:type="simple"><person-group person-group-type="author"><name name-style="western"><surname>Townes</surname><given-names>H. K.</given-names></name></person-group><year>1970</year><source>The genera of <tp:taxon-name><tp:taxon-name-part taxon-name-part-type="family">Ichneumonidae</tp:taxon-name-part></tp:taxon-name>, Part 3</source><volume>Vol.13</volume><publisher-name>Memoirs of the American Entomological Institute</publisher-name><size units="page">307</size></element-citation></ref></ref-list></tp:taxon-treatment>
