# Supplementary material for: The genus Orientoglypta Kuslitzky, 1973 (Ichneumonidae, Banchinae) from China with descriptions of four new species
Source: Biodivers Data J. 2025 Dec 19;13:e174852. doi: 10.3897/BDJ.13.e174852 (PMC12743246; doi:10.3897/BDJ.13.e174852)
Supplement: XML Treatment for Orientoglypta lota [file BDJ.13.e174852-treatment2.xml]

<!DOCTYPE tp:taxon-treatment
  PUBLIC "-//TaxonX//DTD Taxonomic Treatment Publishing DTD v0 20100105//EN" "tax-treatment-NSO.dtd">
<tp:taxon-treatment xmlns:tp="http://www.plazi.org/taxpub"><tp:treatment-meta><mixed-citation publication-type="journal"><person-group><name><surname>Gong</surname><given-names>Jiabao</given-names></name><name><surname>Zhu</surname><given-names>Jiachen</given-names></name><name><surname>Tang</surname><given-names>Pu</given-names></name><name><surname>Wu</surname><given-names>Qiong</given-names></name><name><surname>van Achterberg</surname><given-names>Cornelis</given-names></name><name><surname>Chen</surname><given-names>Xuexin</given-names></name></person-group><article-title>The genus <italic><tp:taxon-name><tp:taxon-name-part taxon-name-part-type="genus" reg="Orientoglypta">Orientoglypta</tp:taxon-name-part></tp:taxon-name></italic> Kuslitzky, 1973 (<tp:taxon-name><tp:taxon-name-part taxon-name-part-type="family">Ichneumonidae</tp:taxon-name-part></tp:taxon-name>, <tp:taxon-name><tp:taxon-name-part taxon-name-part-type="subfamily">Banchinae</tp:taxon-name-part></tp:taxon-name>) from China with descriptions of four new species</article-title><source>Biodivers Data J</source><day>19</day><month>12</month><year>2025</year><volume>13</volume><pub-id pub-id-type="doi">10.3897/BDJ.13.e174852</pub-id></mixed-citation></tp:treatment-meta><tp:nomenclature><tp:taxon-name><object-id xmlns:xlink="http://www.w3.org/1999/xlink" content-type="arpha" xlink:type="simple">116EFCA5-60E4-5EBB-B30D-C80CAA9F28A4</object-id><tp:taxon-name-part taxon-name-part-type="genus">Orientoglypta</tp:taxon-name-part> <tp:taxon-name-part taxon-name-part-type="species">lota</tp:taxon-name-part></tp:taxon-name><tp:taxon-authority>(Chiu, 1965)</tp:taxon-authority><tp:nomenclature-citation-list><tp:nomenclature-citation><tp:taxon-name><tp:taxon-name-part taxon-name-part-type="genus" reg="Teleutaea">Teleutaea</tp:taxon-name-part> <tp:taxon-name-part taxon-name-part-type="species" reg="lota">lota</tp:taxon-name-part></tp:taxon-name><comment> Chiu, 1965: 208.</comment></tp:nomenclature-citation><tp:nomenclature-citation><tp:taxon-name>
                <tp:taxon-name-part taxon-name-part-type="genus" reg="Teleutaea"/>
                <tp:taxon-name-part taxon-name-part-type="species" reg="townesi"/>
              </tp:taxon-name><comment>Synonymy: <italic><tp:taxon-name><tp:taxon-name-part taxon-name-part-type="genus" reg="Teleutaea">Teleutaea</tp:taxon-name-part> <tp:taxon-name-part taxon-name-part-type="species" reg="townesi">townesi</tp:taxon-name-part></tp:taxon-name></italic> Chiu, 1965: 208–209; <xref ref-type="bibr" rid="B13556742">Townes 1984</xref>: 202; <xref ref-type="bibr" rid="B13550160">Yu and Horstmann 1997</xref>: 108.</comment></tp:nomenclature-citation><tp:nomenclature-citation><tp:taxon-name><tp:taxon-name-part taxon-name-part-type="genus" reg="Zygoglypta">Zygoglypta</tp:taxon-name-part> <tp:taxon-name-part taxon-name-part-type="species" reg="lota">lota</tp:taxon-name-part></tp:taxon-name><comment>: <xref ref-type="bibr" rid="B13556772">Townes 1970</xref>: 11; <xref ref-type="bibr" rid="B13550160">Yu and Horstmann 1997</xref>, 108.</comment></tp:nomenclature-citation><tp:nomenclature-citation><tp:taxon-name><tp:taxon-name-part taxon-name-part-type="genus" reg="Zygoglypta">Zygoglypta</tp:taxon-name-part> (<tp:taxon-name-part taxon-name-part-type="subgenus" reg="Zygoglypta">Zygoglypta</tp:taxon-name-part>) <tp:taxon-name-part taxon-name-part-type="species" reg="lota">lota</tp:taxon-name-part></tp:taxon-name><comment>:<xref ref-type="bibr" rid="B13550160">Yu and Horstmann 1997</xref>: 108.</comment></tp:nomenclature-citation><tp:nomenclature-citation><tp:taxon-name><tp:taxon-name-part taxon-name-part-type="genus" reg="Glyptopimpla">Glyptopimpla</tp:taxon-name-part> <tp:taxon-name-part taxon-name-part-type="species" reg="lota">lota</tp:taxon-name-part></tp:taxon-name><comment>: <xref ref-type="bibr" rid="B13550451">Gupta 2002</xref>: 227–228.</comment></tp:nomenclature-citation><tp:nomenclature-citation><tp:taxon-name><tp:taxon-name-part taxon-name-part-type="genus" reg="Orientoglypta">Orientoglypta</tp:taxon-name-part> <tp:taxon-name-part taxon-name-part-type="species" reg="lota">lota</tp:taxon-name-part></tp:taxon-name><comment>: <xref ref-type="bibr" rid="B13550511">Watanabe 2017</xref>: 52–56.</comment></tp:nomenclature-citation></tp:nomenclature-citation-list></tp:nomenclature><tp:treatment-sec sec-type="materials"><title>Materials</title><list list-type="alpha-lower" list-content="occurrences"><list-item><p><bold>Type status:</bold> <named-content xmlns:xlink="http://www.w3.org/1999/xlink" content-type="dwc:typeStatus" xlink:type="simple">Other material</named-content>. <bold>Occurrence:</bold> catalogNumber: <named-content xmlns:xlink="http://www.w3.org/1999/xlink" content-type="dwc:catalogNumber" xlink:type="simple">No.20058289(ZJUH)</named-content>; recordedBy: <named-content xmlns:xlink="http://www.w3.org/1999/xlink" content-type="dwc:recordedBy" xlink:type="simple">Yiping Wang</named-content>; sex: <named-content xmlns:xlink="http://www.w3.org/1999/xlink" content-type="dwc:sex" xlink:type="simple">female</named-content>; occurrenceID: <named-content xmlns:xlink="http://www.w3.org/1999/xlink" content-type="dwc:occurrenceID" xlink:type="simple">0F83A674-F6DD-589B-B78C-21E5FEE5EE8D</named-content>; <bold>Location:</bold> country: <named-content xmlns:xlink="http://www.w3.org/1999/xlink" content-type="dwc:country" xlink:type="simple">China</named-content>; stateProvince: <named-content xmlns:xlink="http://www.w3.org/1999/xlink" content-type="dwc:stateProvince" xlink:type="simple">Guangxi</named-content>; locality: <named-content xmlns:xlink="http://www.w3.org/1999/xlink" content-type="dwc:locality" xlink:type="simple">Jiuwandashan Nature Reserve</named-content>; <bold>Event:</bold> verbatimEventDate: <named-content xmlns:xlink="http://www.w3.org/1999/xlink" content-type="dwc:verbatimEventDate" xlink:type="simple">20.Ⅶ.2003</named-content>; <bold>Record Level:</bold> basisOfRecord: <named-content xmlns:xlink="http://www.w3.org/1999/xlink" content-type="dwc:basisOfRecord" xlink:type="simple">PreservedSpecimen</named-content></p></list-item><list-item><p><bold>Type status:</bold> <named-content xmlns:xlink="http://www.w3.org/1999/xlink" content-type="dwc:typeStatus" xlink:type="simple">Other material</named-content>. <bold>Occurrence:</bold> catalogNumber: <named-content xmlns:xlink="http://www.w3.org/1999/xlink" content-type="dwc:catalogNumber" xlink:type="simple">Nos.994018, 994077, 994020, 994076, 994053, 994043, 994058, 994014, 994013, 994015, 994078, 994021, 994064, 994052, 994049(ZJUH)</named-content>; recordedBy: <named-content xmlns:xlink="http://www.w3.org/1999/xlink" content-type="dwc:recordedBy" xlink:type="simple">Mingshui Zhao</named-content>; sex: <named-content xmlns:xlink="http://www.w3.org/1999/xlink" content-type="dwc:sex" xlink:type="simple">15 females</named-content>; occurrenceID: <named-content xmlns:xlink="http://www.w3.org/1999/xlink" content-type="dwc:occurrenceID" xlink:type="simple">AAA2E6D1-BBA2-5F99-8BEE-D52C70040CA6</named-content>; <bold>Location:</bold> country: <named-content xmlns:xlink="http://www.w3.org/1999/xlink" content-type="dwc:country" xlink:type="simple">China</named-content>; stateProvince: <named-content xmlns:xlink="http://www.w3.org/1999/xlink" content-type="dwc:stateProvince" xlink:type="simple">Zhejiang</named-content>; locality: <named-content xmlns:xlink="http://www.w3.org/1999/xlink" content-type="dwc:locality" xlink:type="simple">Tianmu Mountain</named-content>; <bold>Event:</bold> verbatimEventDate: <named-content xmlns:xlink="http://www.w3.org/1999/xlink" content-type="dwc:verbatimEventDate" xlink:type="simple">3.Ⅷ.1998</named-content>; <bold>Record Level:</bold> basisOfRecord: <named-content xmlns:xlink="http://www.w3.org/1999/xlink" content-type="dwc:basisOfRecord" xlink:type="simple">PreservedSpecimen</named-content></p></list-item><list-item><p><bold>Type status:</bold> <named-content xmlns:xlink="http://www.w3.org/1999/xlink" content-type="dwc:typeStatus" xlink:type="simple">Other material</named-content>. <bold>Occurrence:</bold> catalogNumber: <named-content xmlns:xlink="http://www.w3.org/1999/xlink" content-type="dwc:catalogNumber" xlink:type="simple">Nos.20039601, 20040355, 20040377(ZJUH)</named-content>; recordedBy: <named-content xmlns:xlink="http://www.w3.org/1999/xlink" content-type="dwc:recordedBy" xlink:type="simple">Xuexin Chen</named-content>; sex: <named-content xmlns:xlink="http://www.w3.org/1999/xlink" content-type="dwc:sex" xlink:type="simple">2 females 1 male</named-content>; occurrenceID: <named-content xmlns:xlink="http://www.w3.org/1999/xlink" content-type="dwc:occurrenceID" xlink:type="simple">10BE8B97-D128-5BEE-8C2E-6BB320E15B62</named-content>; <bold>Location:</bold> country: <named-content xmlns:xlink="http://www.w3.org/1999/xlink" content-type="dwc:country" xlink:type="simple">China</named-content>; stateProvince: <named-content xmlns:xlink="http://www.w3.org/1999/xlink" content-type="dwc:stateProvince" xlink:type="simple">Zhejiang</named-content>; locality: <named-content xmlns:xlink="http://www.w3.org/1999/xlink" content-type="dwc:locality" xlink:type="simple">Tianmu Mountain</named-content>; <bold>Event:</bold> verbatimEventDate: <named-content xmlns:xlink="http://www.w3.org/1999/xlink" content-type="dwc:verbatimEventDate" xlink:type="simple">29.Ⅶ.2003</named-content>; <bold>Record Level:</bold> basisOfRecord: <named-content xmlns:xlink="http://www.w3.org/1999/xlink" content-type="dwc:basisOfRecord" xlink:type="simple">PreservedSpecimen</named-content></p></list-item><list-item><p><bold>Type status:</bold> <named-content xmlns:xlink="http://www.w3.org/1999/xlink" content-type="dwc:typeStatus" xlink:type="simple">Other material</named-content>. <bold>Occurrence:</bold> catalogNumber: <named-content xmlns:xlink="http://www.w3.org/1999/xlink" content-type="dwc:catalogNumber" xlink:type="simple">Nos.201101300, 201101864, 201101321, 201101648, 201101678(ZJUH)</named-content>; recordedBy: <named-content xmlns:xlink="http://www.w3.org/1999/xlink" content-type="dwc:recordedBy" xlink:type="simple">Zhen Liu</named-content>; sex: <named-content xmlns:xlink="http://www.w3.org/1999/xlink" content-type="dwc:sex" xlink:type="simple">5 males</named-content>; occurrenceID: <named-content xmlns:xlink="http://www.w3.org/1999/xlink" content-type="dwc:occurrenceID" xlink:type="simple">90ED12C9-FA92-55D9-A27E-25135303ACA7</named-content>; <bold>Location:</bold> country: <named-content xmlns:xlink="http://www.w3.org/1999/xlink" content-type="dwc:country" xlink:type="simple">China</named-content>; stateProvince: <named-content xmlns:xlink="http://www.w3.org/1999/xlink" content-type="dwc:stateProvince" xlink:type="simple">Zhejiang</named-content>; locality: <named-content xmlns:xlink="http://www.w3.org/1999/xlink" content-type="dwc:locality" xlink:type="simple">Tianmu Mountain</named-content>; <bold>Event:</bold> verbatimEventDate: <named-content xmlns:xlink="http://www.w3.org/1999/xlink" content-type="dwc:verbatimEventDate" xlink:type="simple">27.Ⅶ.2011</named-content>; <bold>Record Level:</bold> basisOfRecord: <named-content xmlns:xlink="http://www.w3.org/1999/xlink" content-type="dwc:basisOfRecord" xlink:type="simple">PreservedSpecimen</named-content></p></list-item><list-item><p><bold>Type status:</bold> <named-content xmlns:xlink="http://www.w3.org/1999/xlink" content-type="dwc:typeStatus" xlink:type="simple">Other material</named-content>. <bold>Occurrence:</bold> catalogNumber: <named-content xmlns:xlink="http://www.w3.org/1999/xlink" content-type="dwc:catalogNumber" xlink:type="simple">No.202503541(ZJUH)</named-content>; recordedBy: <named-content xmlns:xlink="http://www.w3.org/1999/xlink" content-type="dwc:recordedBy" xlink:type="simple">Jiabao Gong</named-content>; sex: <named-content xmlns:xlink="http://www.w3.org/1999/xlink" content-type="dwc:sex" xlink:type="simple">male</named-content>; occurrenceID: <named-content xmlns:xlink="http://www.w3.org/1999/xlink" content-type="dwc:occurrenceID" xlink:type="simple">8A91E950-5A23-5BB6-9353-387B954072D3</named-content>; <bold>Location:</bold> country: <named-content xmlns:xlink="http://www.w3.org/1999/xlink" content-type="dwc:country" xlink:type="simple">China</named-content>; stateProvince: <named-content xmlns:xlink="http://www.w3.org/1999/xlink" content-type="dwc:stateProvince" xlink:type="simple">Fujian</named-content>; locality: <named-content xmlns:xlink="http://www.w3.org/1999/xlink" content-type="dwc:locality" xlink:type="simple">Daiyun Mountain Nature Reserve</named-content>; <bold>Event:</bold> verbatimEventDate: <named-content xmlns:xlink="http://www.w3.org/1999/xlink" content-type="dwc:verbatimEventDate" xlink:type="simple">17.Ⅳ.2025</named-content>; <bold>Record Level:</bold> basisOfRecord: <named-content xmlns:xlink="http://www.w3.org/1999/xlink" content-type="dwc:basisOfRecord" xlink:type="simple">PreservedSpecimen</named-content></p></list-item></list></tp:treatment-sec><tp:treatment-sec sec-type="Diagnosis"><title>Diagnosis</title><p>Dorsal part of occipital carina reverse V-shaped, strongly angled, weak in the middle (Fig. <xref ref-type="fig" rid="F13551252">1</xref>D). Posterior margins of metasomal tergites 2–4 with yellow narrow bands, 0.1–0.2 times as long as tergite (Fig. <xref ref-type="fig" rid="F13551252">1</xref>F). Area basalis of propodeum enlongated and narrowed posteriorly, smooth (Fig. <xref ref-type="fig" rid="F13551252">1</xref>E).</p></tp:treatment-sec><tp:treatment-sec sec-type="Distribution"><title>Distribution</title><p>China (Zhejiang, Guangxi, Fujian, Taiwan).</p></tp:treatment-sec><tp:treatment-sec sec-type="Biology"><title>Biology</title><p>Unknown.</p></tp:treatment-sec><tp:treatment-sec sec-type="Notes"><title>Notes</title><p>This species resembles <italic><tp:taxon-name><tp:taxon-name-part taxon-name-part-type="genus" reg="Orientoglypta">O.</tp:taxon-name-part> <tp:taxon-name-part taxon-name-part-type="species" reg="watanabei">watanabei</tp:taxon-name-part></tp:taxon-name></italic>, <italic><tp:taxon-name><tp:taxon-name-part taxon-name-part-type="genus" reg="Orientoglypta">O.</tp:taxon-name-part> <tp:taxon-name-part taxon-name-part-type="species" reg="densipunctata">densipunctata</tp:taxon-name-part></tp:taxon-name></italic> and <italic><tp:taxon-name><tp:taxon-name-part taxon-name-part-type="genus" reg="Orientoglypta">O.</tp:taxon-name-part> <tp:taxon-name-part taxon-name-part-type="species" reg="aureocincta">aureocincta</tp:taxon-name-part></tp:taxon-name></italic>, but it can be distinguished by the following character states: occipital carina strongly angled in dorsal part (roundly arched in dorsal part in <italic><tp:taxon-name><tp:taxon-name-part taxon-name-part-type="genus" reg="Orientoglypta">O.</tp:taxon-name-part> <tp:taxon-name-part taxon-name-part-type="species" reg="watanabei">watanabei</tp:taxon-name-part></tp:taxon-name></italic>). Its differences from <italic><tp:taxon-name><tp:taxon-name-part taxon-name-part-type="genus" reg="Orientoglypta">O.</tp:taxon-name-part> <tp:taxon-name-part taxon-name-part-type="species" reg="densipunctata">densipunctata</tp:taxon-name-part></tp:taxon-name></italic> and <italic><tp:taxon-name><tp:taxon-name-part taxon-name-part-type="genus" reg="Orientoglypta">O.</tp:taxon-name-part> <tp:taxon-name-part taxon-name-part-type="species" reg="aureocincta">aureocincta</tp:taxon-name-part></tp:taxon-name></italic> are described below.</p></tp:treatment-sec><tp:treatment-sec><!--Section generated to contain objects referenced in tp:taxon-treatment.--><fig id="F13551252" position="float" orientation="portrait"><object-id xmlns:xlink="http://www.w3.org/1999/xlink" content-type="arpha" xlink:type="simple">92A468D5-7992-5D36-BFA0-BB9803626436</object-id><object-id xmlns:xlink="http://www.w3.org/1999/xlink" content-type="doi" xlink:type="simple">10.3897/BDJ.13.e174852.figure5</object-id><label>Figure 1.</label><caption><p><italic><tp:taxon-name><tp:taxon-name-part taxon-name-part-type="genus" reg="Orientoglypta">Orientoglypta</tp:taxon-name-part> <tp:taxon-name-part taxon-name-part-type="species" reg="lota">lota</tp:taxon-name-part></tp:taxon-name></italic> (Chiu, 1965). ♀, China, Zhejiang. <bold>A</bold> Habitus, lateral aspect; <bold>B</bold> antenna; <bold>C</bold> wings; <bold>D</bold> occipital carina, dorsal aspect; <bold>E</bold> propodeum, dorsal aspect; <bold>F</bold> metasoma, dorsal aspect. Scale bars: 1 mm (A); 0.5 mm (B–F).</p></caption><graphic xmlns:xlink="http://www.w3.org/1999/xlink" xlink:href="bdj-13-e174852-g001.jpg" position="float" id="oo_1477219.jpg" orientation="portrait" xlink:type="simple"><uri content-type="original_file" xlink:type="simple">https://binary.pensoft.net/fig/1477219</uri></graphic></fig></tp:treatment-sec><ref-list><ref id="B13556742"><element-citation xmlns:xlink="http://www.w3.org/1999/xlink" publication-type="article" xlink:type="simple"><person-group person-group-type="author"><name name-style="western"><surname>Townes</surname><given-names>H. K.</given-names></name></person-group><year>1984</year><article-title>A list of the ichneumonid types in Taiwan (<tp:taxon-name><tp:taxon-name-part taxon-name-part-type="order">Hymenoptera</tp:taxon-name-part></tp:taxon-name>)</article-title><source>Journal of Agricultural Research.China.</source><volume>33</volume><fpage>190</fpage><lpage>205</lpage></element-citation></ref><ref id="B13550160"><element-citation xmlns:xlink="http://www.w3.org/1999/xlink" publication-type="book" xlink:type="simple"><person-group person-group-type="author"><name name-style="western"><surname>Yu</surname><given-names>D. S.</given-names></name><name name-style="western"><surname>Horstmann</surname><given-names>K.</given-names></name></person-group><year>1997</year><source>Catalogue of world <tp:taxon-name><tp:taxon-name-part taxon-name-part-type="family">Ichneumonidae</tp:taxon-name-part></tp:taxon-name> (<tp:taxon-name><tp:taxon-name-part taxon-name-part-type="order">Hymenoptera</tp:taxon-name-part></tp:taxon-name>)</source><volume>Vol.58</volume><publisher-name>American Entomological Institute</publisher-name><size units="page">1558</size></element-citation></ref><ref id="B13556772"><element-citation xmlns:xlink="http://www.w3.org/1999/xlink" publication-type="book" xlink:type="simple"><person-group person-group-type="author"><name name-style="western"><surname>Townes</surname><given-names>H. K.</given-names></name></person-group><year>1970</year><source>The genera of <tp:taxon-name><tp:taxon-name-part taxon-name-part-type="family">Ichneumonidae</tp:taxon-name-part></tp:taxon-name>, Part 3</source><volume>Vol.13</volume><publisher-name>Memoirs of the American Entomological Institute</publisher-name><size units="page">307</size></element-citation></ref><ref id="B13550451"><element-citation xmlns:xlink="http://www.w3.org/1999/xlink" publication-type="article" xlink:type="simple"><person-group person-group-type="author"><name name-style="western"><surname>Gupta</surname><given-names>V. K.</given-names></name></person-group><year>2002</year><article-title><italic><tp:taxon-name><tp:taxon-name-part taxon-name-part-type="genus" reg="Glyptopimpla">Glyptopimpla</tp:taxon-name-part></tp:taxon-name></italic> Morley (<tp:taxon-name><tp:taxon-name-part taxon-name-part-type="order">Hymenoptera</tp:taxon-name-part></tp:taxon-name>: <tp:taxon-name><tp:taxon-name-part taxon-name-part-type="family">Ichneumonidae</tp:taxon-name-part></tp:taxon-name>: <tp:taxon-name><tp:taxon-name-part taxon-name-part-type="subfamily">Banchinae</tp:taxon-name-part></tp:taxon-name>): A valid genus with descriptions of new species from the Orient</article-title><source>Oriental Insects</source><volume>36</volume><fpage>221</fpage><lpage>237</lpage><pub-id pub-id-type="doi">10.1080/00305316.2002.10417332</pub-id></element-citation></ref><ref id="B13550511"><element-citation xmlns:xlink="http://www.w3.org/1999/xlink" publication-type="book" xlink:type="simple"><person-group person-group-type="author"><name name-style="western"><surname>Watanabe</surname><given-names>K.</given-names></name></person-group><year>2017</year><source>The Insects of Japan. Vol. 8. <tp:taxon-name><tp:taxon-name-part taxon-name-part-type="family">Ichneumonidae</tp:taxon-name-part></tp:taxon-name>, <tp:taxon-name><tp:taxon-name-part taxon-name-part-type="subfamily">Banchinae</tp:taxon-name-part></tp:taxon-name>, <tp:taxon-name><tp:taxon-name-part taxon-name-part-type="tribe">Glyptini</tp:taxon-name-part></tp:taxon-name></source><publisher-name>Toka Syobo</publisher-name><publisher-loc>Fukuoka</publisher-loc><size units="page">402</size><comment content-type="language">Japanese</comment></element-citation></ref></ref-list></tp:taxon-treatment>
