# Supplementary material for: The genus Orientoglypta Kuslitzky, 1973 (Ichneumonidae, Banchinae) from China with descriptions of four new species
Source: Biodivers Data J. 2025 Dec 19;13:e174852. doi: 10.3897/BDJ.13.e174852 (PMC12743246; doi:10.3897/BDJ.13.e174852)
Supplement: XML Treatment for Orientoglypta laevis [file BDJ.13.e174852-treatment3.xml]

<!DOCTYPE tp:taxon-treatment
  PUBLIC "-//TaxonX//DTD Taxonomic Treatment Publishing DTD v0 20100105//EN" "tax-treatment-NSO.dtd">
<tp:taxon-treatment xmlns:tp="http://www.plazi.org/taxpub"><tp:treatment-meta><mixed-citation publication-type="journal"><person-group><name><surname>Gong</surname><given-names>Jiabao</given-names></name><name><surname>Zhu</surname><given-names>Jiachen</given-names></name><name><surname>Tang</surname><given-names>Pu</given-names></name><name><surname>Wu</surname><given-names>Qiong</given-names></name><name><surname>van Achterberg</surname><given-names>Cornelis</given-names></name><name><surname>Chen</surname><given-names>Xuexin</given-names></name></person-group><article-title>The genus <italic><tp:taxon-name><tp:taxon-name-part taxon-name-part-type="genus" reg="Orientoglypta">Orientoglypta</tp:taxon-name-part></tp:taxon-name></italic> Kuslitzky, 1973 (<tp:taxon-name><tp:taxon-name-part taxon-name-part-type="family">Ichneumonidae</tp:taxon-name-part></tp:taxon-name>, <tp:taxon-name><tp:taxon-name-part taxon-name-part-type="subfamily">Banchinae</tp:taxon-name-part></tp:taxon-name>) from China with descriptions of four new species</article-title><source>Biodivers Data J</source><day>19</day><month>12</month><year>2025</year><volume>13</volume><pub-id pub-id-type="doi">10.3897/BDJ.13.e174852</pub-id></mixed-citation></tp:treatment-meta><tp:nomenclature><tp:taxon-name><object-id xmlns:xlink="http://www.w3.org/1999/xlink" content-type="arpha" xlink:type="simple">0DAD89BD-AC60-5A8A-A2D4-5D16D3F7FE14</object-id><tp:taxon-name-part taxon-name-part-type="genus">Orientoglypta</tp:taxon-name-part> <tp:taxon-name-part taxon-name-part-type="species">laevis</tp:taxon-name-part><object-id xmlns:xlink="http://www.w3.org/1999/xlink" content-type="zoobank" xlink:type="simple" object-id-type="ZooBank">73F971E1-60E7-4950-BE84-B922C5935E49</object-id></tp:taxon-name><tp:taxon-authority>Gong &amp; Chen</tp:taxon-authority><tp:taxon-status xmlns:xlink="http://www.w3.org/1999/xlink" xlink:type="simple">sp. nov.</tp:taxon-status></tp:nomenclature><tp:treatment-sec sec-type="materials"><title>Materials</title><list list-type="alpha-lower" list-content="occurrences"><list-item><p><bold>Type status:</bold> <named-content xmlns:xlink="http://www.w3.org/1999/xlink" content-type="dwc:typeStatus" xlink:type="simple">Holotype</named-content>. <bold>Occurrence:</bold> catalogNumber: <named-content xmlns:xlink="http://www.w3.org/1999/xlink" content-type="dwc:catalogNumber" xlink:type="simple">No.202503614(ZJUH)</named-content>; recordedBy: <named-content xmlns:xlink="http://www.w3.org/1999/xlink" content-type="dwc:recordedBy" xlink:type="simple">Tingting Zhang</named-content>; sex: <named-content xmlns:xlink="http://www.w3.org/1999/xlink" content-type="dwc:sex" xlink:type="simple">female</named-content>; occurrenceID: <named-content xmlns:xlink="http://www.w3.org/1999/xlink" content-type="dwc:occurrenceID" xlink:type="simple">FC3020ED-E7DE-5A82-A5C0-B48E78A094DD</named-content>; <bold>Location:</bold> country: <named-content xmlns:xlink="http://www.w3.org/1999/xlink" content-type="dwc:country" xlink:type="simple">China</named-content>; stateProvince: <named-content xmlns:xlink="http://www.w3.org/1999/xlink" content-type="dwc:stateProvince" xlink:type="simple">Xizang</named-content>; locality: <named-content xmlns:xlink="http://www.w3.org/1999/xlink" content-type="dwc:locality" xlink:type="simple">Zhamo Road of Motuo</named-content>; verbatimCoordinates: <named-content xmlns:xlink="http://www.w3.org/1999/xlink" content-type="dwc:verbatimCoordinates" xlink:type="simple">29.635N, 95.488E</named-content>; <bold>Event:</bold> verbatimEventDate: <named-content xmlns:xlink="http://www.w3.org/1999/xlink" content-type="dwc:verbatimEventDate" xlink:type="simple">26.Ⅶ.2018</named-content>; <bold>Record Level:</bold> basisOfRecord: <named-content xmlns:xlink="http://www.w3.org/1999/xlink" content-type="dwc:basisOfRecord" xlink:type="simple">PreservedSpecimen</named-content></p></list-item><list-item><p><bold>Type status:</bold> <named-content xmlns:xlink="http://www.w3.org/1999/xlink" content-type="dwc:typeStatus" xlink:type="simple">Paratype</named-content>. <bold>Occurrence:</bold> catalogNumber: <named-content xmlns:xlink="http://www.w3.org/1999/xlink" content-type="dwc:catalogNumber" xlink:type="simple">No.202503612(ZJUH)</named-content>; recordedBy: <named-content xmlns:xlink="http://www.w3.org/1999/xlink" content-type="dwc:recordedBy" xlink:type="simple">Yang Li</named-content>; sex: <named-content xmlns:xlink="http://www.w3.org/1999/xlink" content-type="dwc:sex" xlink:type="simple">female</named-content>; occurrenceID: <named-content xmlns:xlink="http://www.w3.org/1999/xlink" content-type="dwc:occurrenceID" xlink:type="simple">4ACD5535-2D1A-5954-BEAE-6F685B8AB1B3</named-content>; <bold>Location:</bold> country: <named-content xmlns:xlink="http://www.w3.org/1999/xlink" content-type="dwc:country" xlink:type="simple">China</named-content>; stateProvince: <named-content xmlns:xlink="http://www.w3.org/1999/xlink" content-type="dwc:stateProvince" xlink:type="simple">Xizang</named-content>; locality: <named-content xmlns:xlink="http://www.w3.org/1999/xlink" content-type="dwc:locality" xlink:type="simple">Yigong Tea Plantation of Nyingchi</named-content>; <bold>Event:</bold> verbatimEventDate: <named-content xmlns:xlink="http://www.w3.org/1999/xlink" content-type="dwc:verbatimEventDate" xlink:type="simple">5.Ⅷ.2019</named-content>; <bold>Record Level:</bold> basisOfRecord: <named-content xmlns:xlink="http://www.w3.org/1999/xlink" content-type="dwc:basisOfRecord" xlink:type="simple">PreservedSpecimen</named-content></p></list-item><list-item><p><bold>Type status:</bold> <named-content xmlns:xlink="http://www.w3.org/1999/xlink" content-type="dwc:typeStatus" xlink:type="simple">Paratype</named-content>. <bold>Occurrence:</bold> catalogNumber: <named-content xmlns:xlink="http://www.w3.org/1999/xlink" content-type="dwc:catalogNumber" xlink:type="simple">No.202503613(ZJUH)</named-content>; occurrenceID: <named-content xmlns:xlink="http://www.w3.org/1999/xlink" content-type="dwc:occurrenceID" xlink:type="simple">6332FEB2-D14D-51AA-AF26-699C91D22D0B</named-content>; <bold>Location:</bold> country: <named-content xmlns:xlink="http://www.w3.org/1999/xlink" content-type="dwc:country" xlink:type="simple">China</named-content>; stateProvince: <named-content xmlns:xlink="http://www.w3.org/1999/xlink" content-type="dwc:stateProvince" xlink:type="simple">Xizang</named-content>; locality: <named-content xmlns:xlink="http://www.w3.org/1999/xlink" content-type="dwc:locality" xlink:type="simple">Tongjia village, Yigong, Nyingchi</named-content>; <bold>Event:</bold> samplingProtocol: <named-content xmlns:xlink="http://www.w3.org/1999/xlink" content-type="dwc:samplingProtocol" xlink:type="simple">Yellow Pan Trap</named-content>; verbatimEventDate: <named-content xmlns:xlink="http://www.w3.org/1999/xlink" content-type="dwc:verbatimEventDate" xlink:type="simple">6.Ⅷ.2019</named-content>; <bold>Record Level:</bold> basisOfRecord: <named-content xmlns:xlink="http://www.w3.org/1999/xlink" content-type="dwc:basisOfRecord" xlink:type="simple">PreservedSpecimen</named-content></p></list-item></list></tp:treatment-sec><tp:treatment-sec sec-type="Description"><title>Description</title><p><bold>Female.</bold> Body slender, its length 6.6–7.4 mm. Fore wing length 5.2–5.4 mm.</p><p>Head 0.7–0.8 times as long as wide; clypeus 0.5–0.6 times as long as wide. Anterior tentorial pit small. Face punctate, convex medially, 0.8–0.9 times as long as wide. MSL 0.7–0.8 times as long as BWM. Frons narrowly smooth above antennal sockets, punctate upper 0.7. OOL 1.3–1.5 times as long as OD; IOD 0.7–0.9 times as long as OD; interocellar area without pit. Vertex punctate; gena smooth coverd with sparse punctures. Occipital carina distinct dorsally, almost roundly arched in dorsal part, usually slightly reduced medially. Antenna with 36–37 flagellomeres. F1 2.0–2.2 times as long as F2.</p><p>Mesosoma punctate. Lateral area of pronotum largely smooth in ventral part (Fig. <xref ref-type="fig" rid="F13551254">2</xref>F). Anterior projection of submetapleural carina strongly angulate at posterior angle. Distal abscissa of vein CU of hind wing present (Fig. <xref ref-type="fig" rid="F13551254">2</xref>B). Posterior transverse carina, pleural carina and anterior transverse carina of propodeum complete (Fig. <xref ref-type="fig" rid="F13551254">2</xref>C). Area basalis of propodeum rough (Fig. <xref ref-type="fig" rid="F13551254">2</xref>C). Punctures on propodeal area superomedia as dense as area externa and area dentipara (Fig. <xref ref-type="fig" rid="F13551254">2</xref>C). Latero-median longitudinal carinae of propodeum present, its part between anterior and posterior transverse carinae of propodeum weaker than part before anterior transverse carina (Fig. <xref ref-type="fig" rid="F13551254">2</xref>C). Latero-longitudinal carina on propodeum partly present. Hind femur 5.7–6.2 times as long as maximum width in lateral view. Hind tibia 8.1–9.3 times as long as maximum width in lateral view. Hind basitarsus 2.1–2.3 times as long as second hind tarsal segment.</p><p>Metasoma. Metasomal tergite 1 sparsely punctate, except for smooth area between latero-median carinae (Fig. <xref ref-type="fig" rid="F13551254">2</xref>G). Metasomal tergites 2–4 densely punctate, except for middle part of posterior margin and posterior half of tergite 4 (Fig. <xref ref-type="fig" rid="F13551254">2</xref>D). Oblique grooves on metasomal tergites 2–4 moderately impressed (Fig. <xref ref-type="fig" rid="F13551254">2</xref>D). Metasomal tergite 1 1.8–2.0 times as long as maximum width, latero-median carina present and inner area between latero-median carinae smooth (Fig. <xref ref-type="fig" rid="F13551254">2</xref>G). Metasomal tergite 2 1.2 times as long as maximum width. Metasomal tergites 2 and 3 each without a pair of short latero-longitudinal keels. Ovipositor sheath 1.6 times as long as hind tibia.</p><p>Colour. Body (excluding wings and legs) black, except for: clypeus, mandible, except for dark brown tip, scape and pedicel anteriorly and subgenital plate, brown; palpi and membranous part of sternites whitish-yellow; ovipositor yellowish-brown. Wings membrane hyaline; veins, pterostigma and wing base brown. Legs yellowish-brown, except for: fore and mid coxae and trochanters whitish-yellow; apex of hind tibia dark brown.</p><p><bold>Male.</bold> Unknown.</p></tp:treatment-sec><tp:treatment-sec sec-type="Diagnosis"><title>Diagnosis</title><p>Metasomal tergites without distinct yellow or brownish bands, whole body black (Fig. <xref ref-type="fig" rid="F13551254">2</xref>D). Area between latero-median carinae of tergite 1 smooth, without punctures (Fig. <xref ref-type="fig" rid="F13551254">2</xref>G). Pronotal collar and anterior margin of lateral area of pronotum black (Fig. <xref ref-type="fig" rid="F13551254">2</xref>F). Punctures on propodeum area superomedia as dense as area externa and area dentipara (Fig. <xref ref-type="fig" rid="F13551254">2</xref>C).</p></tp:treatment-sec><tp:treatment-sec sec-type="Etymology"><title>Etymology</title><p>Named after the smooth area between the latero-median carinae of metasomal tergite 1, ''<italic>laevis</italic>'' is Latin for smooth.</p></tp:treatment-sec><tp:treatment-sec sec-type="Distribution"><title>Distribution</title><p>China (Xizang).</p></tp:treatment-sec><tp:treatment-sec sec-type="Biology"><title>Biology</title><p>Unknown.</p></tp:treatment-sec><tp:treatment-sec sec-type="Notes"><title>Notes</title><p>This species resembles <italic><tp:taxon-name><tp:taxon-name-part taxon-name-part-type="genus" reg="Orientoglypta">O.</tp:taxon-name-part> <tp:taxon-name-part taxon-name-part-type="species" reg="aditiae">aditiae</tp:taxon-name-part></tp:taxon-name></italic> and <italic><tp:taxon-name><tp:taxon-name-part taxon-name-part-type="genus" reg="Orientoglypta">O.</tp:taxon-name-part> <tp:taxon-name-part taxon-name-part-type="species" reg="absenta">absenta</tp:taxon-name-part></tp:taxon-name></italic>, but it can be distinguished by the following character states: latero-median carina of metasomal tergite 1 distinct and reaching posterior margin (latero-median carina of metasomal tergite 1 indistinct in <italic><tp:taxon-name><tp:taxon-name-part taxon-name-part-type="genus" reg="Orientoglypta">O.</tp:taxon-name-part> <tp:taxon-name-part taxon-name-part-type="species" reg="aditiae">aditiae</tp:taxon-name-part></tp:taxon-name></italic>); pronotum matt dorsally (pronotum shiny dorsally in <italic><tp:taxon-name><tp:taxon-name-part taxon-name-part-type="genus" reg="Orientoglypta">O.</tp:taxon-name-part> <tp:taxon-name-part taxon-name-part-type="species" reg="aditiae">aditiae</tp:taxon-name-part></tp:taxon-name></italic>); posterior transverse carina, pleural carina and anterior transverse carina of propodeum complete and distinct (propodeum with only the posterior transverse carina present in <italic><tp:taxon-name><tp:taxon-name-part taxon-name-part-type="genus" reg="Orientoglypta">O.</tp:taxon-name-part> <tp:taxon-name-part taxon-name-part-type="species" reg="aditiae">aditiae</tp:taxon-name-part></tp:taxon-name></italic>). Its differences from <italic><tp:taxon-name><tp:taxon-name-part taxon-name-part-type="genus" reg="Orientoglypta">O.</tp:taxon-name-part> <tp:taxon-name-part taxon-name-part-type="species" reg="absenta">absenta</tp:taxon-name-part></tp:taxon-name></italic> are described below.</p></tp:treatment-sec><tp:treatment-sec><!--Section generated to contain objects referenced in tp:taxon-treatment.--><fig id="F13551254" position="float" orientation="portrait"><object-id xmlns:xlink="http://www.w3.org/1999/xlink" content-type="arpha" xlink:type="simple">E3E84ABC-FFF3-56ED-8FD4-D8050FF62C1B</object-id><object-id xmlns:xlink="http://www.w3.org/1999/xlink" content-type="doi" xlink:type="simple">10.3897/BDJ.13.e174852.figure5</object-id><label>Figure 2.</label><caption><p><italic><tp:taxon-name><tp:taxon-name-part taxon-name-part-type="genus" reg="Orientoglypta">Orientoglypta</tp:taxon-name-part> <tp:taxon-name-part taxon-name-part-type="species" reg="laevis">laevis</tp:taxon-name-part></tp:taxon-name></italic> sp. nov., ♀, holotype. <bold>A</bold> Habitus, lateral aspect; <bold>B</bold> hind wing; <bold>C</bold> propodeum, dorsal aspect; <bold>D</bold> metasoma, dorsal aspect; <bold>E</bold> collar, dorsal aspect; <bold>F</bold> pronotum, lateral aspect; <bold>G</bold> first metasomal tergite, dorsal aspect. Scale bars: 1 mm (A); 0.5 mm (B–G).</p></caption><graphic xmlns:xlink="http://www.w3.org/1999/xlink" xlink:href="bdj-13-e174852-g002.jpg" position="float" id="oo_1430387.jpg" orientation="portrait" xlink:type="simple"><uri content-type="original_file" xlink:type="simple">https://binary.pensoft.net/fig/1430387</uri></graphic></fig></tp:treatment-sec></tp:taxon-treatment>
