# Supplementary material for: The genus Orientoglypta Kuslitzky, 1973 (Ichneumonidae, Banchinae) from China with descriptions of four new species
Source: Biodivers Data J. 2025 Dec 19;13:e174852. doi: 10.3897/BDJ.13.e174852 (PMC12743246; doi:10.3897/BDJ.13.e174852)
Supplement: XML Treatment for Orientoglypta absenta [file BDJ.13.e174852-treatment4.xml]

<!DOCTYPE tp:taxon-treatment
  PUBLIC "-//TaxonX//DTD Taxonomic Treatment Publishing DTD v0 20100105//EN" "tax-treatment-NSO.dtd">
<tp:taxon-treatment xmlns:tp="http://www.plazi.org/taxpub"><tp:treatment-meta><mixed-citation publication-type="journal"><person-group><name><surname>Gong</surname><given-names>Jiabao</given-names></name><name><surname>Zhu</surname><given-names>Jiachen</given-names></name><name><surname>Tang</surname><given-names>Pu</given-names></name><name><surname>Wu</surname><given-names>Qiong</given-names></name><name><surname>van Achterberg</surname><given-names>Cornelis</given-names></name><name><surname>Chen</surname><given-names>Xuexin</given-names></name></person-group><article-title>The genus <italic><tp:taxon-name><tp:taxon-name-part taxon-name-part-type="genus" reg="Orientoglypta">Orientoglypta</tp:taxon-name-part></tp:taxon-name></italic> Kuslitzky, 1973 (<tp:taxon-name><tp:taxon-name-part taxon-name-part-type="family">Ichneumonidae</tp:taxon-name-part></tp:taxon-name>, <tp:taxon-name><tp:taxon-name-part taxon-name-part-type="subfamily">Banchinae</tp:taxon-name-part></tp:taxon-name>) from China with descriptions of four new species</article-title><source>Biodivers Data J</source><day>19</day><month>12</month><year>2025</year><volume>13</volume><pub-id pub-id-type="doi">10.3897/BDJ.13.e174852</pub-id></mixed-citation></tp:treatment-meta><tp:nomenclature><tp:taxon-name><object-id xmlns:xlink="http://www.w3.org/1999/xlink" content-type="arpha" xlink:type="simple">183D6877-26A3-515D-8DE2-6154B2EAEBC1</object-id><tp:taxon-name-part taxon-name-part-type="genus">Orientoglypta</tp:taxon-name-part> <tp:taxon-name-part taxon-name-part-type="species">absenta</tp:taxon-name-part><object-id xmlns:xlink="http://www.w3.org/1999/xlink" content-type="zoobank" xlink:type="simple" object-id-type="ZooBank">EBF7AE29-6097-4C3D-8B62-1BF0839BD409</object-id></tp:taxon-name><tp:taxon-authority>Gong &amp; Chen</tp:taxon-authority><tp:taxon-status xmlns:xlink="http://www.w3.org/1999/xlink" xlink:type="simple">sp. nov.</tp:taxon-status></tp:nomenclature><tp:treatment-sec sec-type="materials"><title>Materials</title><list list-type="alpha-lower" list-content="occurrences"><list-item><p><bold>Type status:</bold> <named-content xmlns:xlink="http://www.w3.org/1999/xlink" content-type="dwc:typeStatus" xlink:type="simple">Holotype</named-content>. <bold>Occurrence:</bold> catalogNumber: <named-content xmlns:xlink="http://www.w3.org/1999/xlink" content-type="dwc:catalogNumber" xlink:type="simple">No.937263(ZJUH)</named-content>; recordedBy: <named-content xmlns:xlink="http://www.w3.org/1999/xlink" content-type="dwc:recordedBy" xlink:type="simple">Songlin Yao</named-content>; sex: <named-content xmlns:xlink="http://www.w3.org/1999/xlink" content-type="dwc:sex" xlink:type="simple">female</named-content>; occurrenceID: <named-content xmlns:xlink="http://www.w3.org/1999/xlink" content-type="dwc:occurrenceID" xlink:type="simple">DF9FE75F-7141-5A27-BBBD-A1867BB07C62</named-content>; <bold>Location:</bold> country: <named-content xmlns:xlink="http://www.w3.org/1999/xlink" content-type="dwc:country" xlink:type="simple">China</named-content>; stateProvince: <named-content xmlns:xlink="http://www.w3.org/1999/xlink" content-type="dwc:stateProvince" xlink:type="simple">Guizhou</named-content>; locality: <named-content xmlns:xlink="http://www.w3.org/1999/xlink" content-type="dwc:locality" xlink:type="simple">Fanjing Mountain</named-content>; <bold>Event:</bold> verbatimEventDate: <named-content xmlns:xlink="http://www.w3.org/1999/xlink" content-type="dwc:verbatimEventDate" xlink:type="simple">11.Ⅶ.1983</named-content>; <bold>Record Level:</bold> basisOfRecord: <named-content xmlns:xlink="http://www.w3.org/1999/xlink" content-type="dwc:basisOfRecord" xlink:type="simple">PreservedSpecimen</named-content></p></list-item><list-item><p><bold>Type status:</bold> <named-content xmlns:xlink="http://www.w3.org/1999/xlink" content-type="dwc:typeStatus" xlink:type="simple">Paratype</named-content>. <bold>Occurrence:</bold> catalogNumber: <named-content xmlns:xlink="http://www.w3.org/1999/xlink" content-type="dwc:catalogNumber" xlink:type="simple">Nos.936691, 936786, 937202, 937215, 937216, 937232(ZJUH)</named-content>; recordedBy: <named-content xmlns:xlink="http://www.w3.org/1999/xlink" content-type="dwc:recordedBy" xlink:type="simple">Songlin Yao and Xuexin Chen</named-content>; sex: <named-content xmlns:xlink="http://www.w3.org/1999/xlink" content-type="dwc:sex" xlink:type="simple">6 females</named-content>; occurrenceID: <named-content xmlns:xlink="http://www.w3.org/1999/xlink" content-type="dwc:occurrenceID" xlink:type="simple">55D83F73-C38E-5016-AF24-F94662904EDA</named-content>; <bold>Location:</bold> country: <named-content xmlns:xlink="http://www.w3.org/1999/xlink" content-type="dwc:country" xlink:type="simple">China</named-content>; stateProvince: <named-content xmlns:xlink="http://www.w3.org/1999/xlink" content-type="dwc:stateProvince" xlink:type="simple">Guizhou</named-content>; locality: <named-content xmlns:xlink="http://www.w3.org/1999/xlink" content-type="dwc:locality" xlink:type="simple">Fanjing Mountain</named-content>; <bold>Event:</bold> verbatimEventDate: <named-content xmlns:xlink="http://www.w3.org/1999/xlink" content-type="dwc:verbatimEventDate" xlink:type="simple">11–12.Ⅶ.1983</named-content>; <bold>Record Level:</bold> basisOfRecord: <named-content xmlns:xlink="http://www.w3.org/1999/xlink" content-type="dwc:basisOfRecord" xlink:type="simple">PreservedSpecimen</named-content></p></list-item></list></tp:treatment-sec><tp:treatment-sec sec-type="Description"><title>Description</title><p><bold>Female.</bold> Body slender, its length 6.5–7.0 mm. Fore wing length 5.3–5.8 mm.</p><p>Head 0.7 times as long as wide; clypeus 0.6–0.7 times as long as wide. Anterior tentorial pit small. Face shallowly punctate, slightly convex medially, 0.6 times as long as wide. MSL 0.6 times as long as BWM. Frons narrowly smooth above antennal sockets, punctate upper 0.6. OOL 1.1–1.4 times as long as OD; IOD 0.8–0.9 times as long as OD; interocellar area without pit. Vertex and gena shiny and with a few punctures. Occipital carina distinct dorsally, slightly angled in dorsal part. Antenna with 35 flagellomeres. F1 1.9–2.1 times longer than F2.</p><p>Mesosoma punctate. Lateral area of pronotum largely smooth in ventral part (Fig. <xref ref-type="fig" rid="F13551256">3</xref>F). Distal abscissa of vein CU of hind wing absent (Fig. <xref ref-type="fig" rid="F13551256">3</xref>B). Anterior projection of submetapleural carina rounded at posterior angle. Posterior transverse carina, pleural carina and anterior transverse carina of propodeum complete (Fig. <xref ref-type="fig" rid="F13551256">3</xref>C). Area basalis of propodeum rough (Fig. <xref ref-type="fig" rid="F13551256">3</xref>C). Punctures on propodeal area superomedia sparser than on area externa and area dentipara (Fig. <xref ref-type="fig" rid="F13551256">3</xref>C). Latero-median longitudinal carina on propodeum present, its part between anterior and posterior transverse carinae of propodeum complete. Latero-longitudinal carina on propodeum partly present. Hind femur 4.8–5.1 times as long as maximum width in lateral view. Hind tibia 7.0–7.9 times as long as maximum width in lateral view. Hind basitarsus 1.8–1.9 times as long as second hind tarsal segment.</p><p>Metasoma. Metasomal tergite 1 sparsely punctate, except for anterior and posterior parts smooth and inner area between latero-median carinae with sparse punctures (Fig. <xref ref-type="fig" rid="F13551256">3</xref>G). Metasomal tergites 2–4 shallowly punctate, except for posterior margins and posterior half part of tergite 4 (Fig. <xref ref-type="fig" rid="F13551256">3</xref>D). Oblique grooves on metasomal tergites 2–4 moderately impressed (Fig. <xref ref-type="fig" rid="F13551256">3</xref>D). Metasomal tergite 1 1.6–1.8 times as long as maximum width, latero-median carina present. Metasomal tergite 2 1.0–1.1 times as long as maximum width. Metasomal tergites 2 and 3 each without a pair of short latero-longitudinal keels. Ovipositor sheath 1.8–1.9 times as long as hind tibia.</p><p>Colour. Body (excluding wings and legs) black, except for: clypeus, mandible, except tip, palpi, scape and pedicel outer spot, pronotum collar, membranous part of sternites, yellow; anterior margin of lateral area of pronotum, yellowish-brown; antenna, except for yellow outer spot of scape and pedicel, brown; small spot of pronotum before tegula, tegula and ovipositor, yellowish-brown; posterior margin of metasomal tergites medially 1–5 reddish-brown. Wings membrane hyaline; veins and pterostigma brown. Legs yellow, except for apex of hind tibia dark brown.</p><p><bold>Male.</bold> Unknown.</p></tp:treatment-sec><tp:treatment-sec sec-type="Diagnosis"><title>Diagnosis</title><p>Distal abscissa of vein CU of hind wing absent (Fig. <xref ref-type="fig" rid="F13551256">3</xref>B). Metasomal tergites without distinct yellow or brownish bands, but posterior margins smooth medially and with reddish-brown metallic lustre (Fig. <xref ref-type="fig" rid="F13551256">3</xref>D).</p></tp:treatment-sec><tp:treatment-sec sec-type="Etymology"><title>Etymology</title><p>Named after the absent distal abscissa of vein CU of the hind wing, “<italic>absens</italic>” is Latin for absent.</p></tp:treatment-sec><tp:treatment-sec sec-type="Distribution"><title>Distribution</title><p>China (Guizhou).</p></tp:treatment-sec><tp:treatment-sec sec-type="Biology"><title>Biology</title><p>Unknown.</p></tp:treatment-sec><tp:treatment-sec sec-type="Notes"><title>Notes</title><p>This species resembles <italic><tp:taxon-name><tp:taxon-name-part taxon-name-part-type="genus" reg="Orientoglypta">O.</tp:taxon-name-part> <tp:taxon-name-part taxon-name-part-type="species" reg="laevis">laevis</tp:taxon-name-part></tp:taxon-name></italic>, but it can be distinguished by the following character states: posterior margins of metasomal tergites smooth medially and with reddish-brown metallic lustre (metasomal tergites black, without reddish-brown metallic lustre in <italic><tp:taxon-name><tp:taxon-name-part taxon-name-part-type="genus" reg="Orientoglypta">O.</tp:taxon-name-part> <tp:taxon-name-part taxon-name-part-type="species" reg="laevis">laevis</tp:taxon-name-part></tp:taxon-name></italic>); area between latero-median carinae of tergites 1 with sparse punctures (area between latero-median carinae of tergites 1 without punctures, smooth in <italic><tp:taxon-name><tp:taxon-name-part taxon-name-part-type="genus" reg="Orientoglypta">O.</tp:taxon-name-part> <tp:taxon-name-part taxon-name-part-type="species" reg="laevis">laevis</tp:taxon-name-part></tp:taxon-name></italic>); pronotal collar and anterior margin of lateral area of pronotum yellowish-brown (pronotal collar and lateral area of pronotum black in <italic><tp:taxon-name><tp:taxon-name-part taxon-name-part-type="genus" reg="Orientoglypta">O.</tp:taxon-name-part> <tp:taxon-name-part taxon-name-part-type="species" reg="laevis">laevis</tp:taxon-name-part></tp:taxon-name></italic>); punctures on propodeal area superomedia sparser than on area externa and area dentipara (punctures on propodeal area superomedia as dense as area externa and second area dentipara in <italic><tp:taxon-name><tp:taxon-name-part taxon-name-part-type="genus" reg="Orientoglypta">O.</tp:taxon-name-part> <tp:taxon-name-part taxon-name-part-type="species" reg="laevis">laevis</tp:taxon-name-part></tp:taxon-name></italic>).</p></tp:treatment-sec><tp:treatment-sec><!--Section generated to contain objects referenced in tp:taxon-treatment.--><fig id="F13551256" position="float" orientation="portrait"><object-id xmlns:xlink="http://www.w3.org/1999/xlink" content-type="arpha" xlink:type="simple">576D8500-C97F-5731-864D-247AB030FE4B</object-id><object-id xmlns:xlink="http://www.w3.org/1999/xlink" content-type="doi" xlink:type="simple">10.3897/BDJ.13.e174852.figure3</object-id><label>Figure 3.</label><caption><p><italic><tp:taxon-name><tp:taxon-name-part taxon-name-part-type="genus" reg="Orientoglypta">Orientoglypta</tp:taxon-name-part> <tp:taxon-name-part taxon-name-part-type="species" reg="absenta">absenta</tp:taxon-name-part></tp:taxon-name></italic> sp. nov., ♀, holotype. <bold>A</bold> Habitus, lateral aspect; <bold>B</bold> hind wing; <bold>C</bold> propodeum, dorsal aspect; <bold>D</bold> metasoma, dorsal aspect; <bold>E</bold> collar, dorsal aspect; <bold>F</bold> pronotum, lateral aspect; <bold>G</bold> first metasomal tergite, dorsal aspect. Scale bars: 1 mm (A); 0.5 mm (B–G).</p></caption><graphic xmlns:xlink="http://www.w3.org/1999/xlink" xlink:href="bdj-13-e174852-g003.jpg" position="float" id="oo_1430397.jpg" orientation="portrait" xlink:type="simple"><uri content-type="original_file" xlink:type="simple">https://binary.pensoft.net/fig/1430397</uri></graphic></fig></tp:treatment-sec></tp:taxon-treatment>
