# Supplementary material for: The genus Orientoglypta Kuslitzky, 1973 (Ichneumonidae, Banchinae) from China with descriptions of four new species
Source: Biodivers Data J. 2025 Dec 19;13:e174852. doi: 10.3897/BDJ.13.e174852 (PMC12743246; doi:10.3897/BDJ.13.e174852)
Supplement: XML Treatment for Orientoglypta densipunctata [file BDJ.13.e174852-treatment5.xml]

<!DOCTYPE tp:taxon-treatment
  PUBLIC "-//TaxonX//DTD Taxonomic Treatment Publishing DTD v0 20100105//EN" "tax-treatment-NSO.dtd">
<tp:taxon-treatment xmlns:tp="http://www.plazi.org/taxpub"><tp:treatment-meta><mixed-citation publication-type="journal"><person-group><name><surname>Gong</surname><given-names>Jiabao</given-names></name><name><surname>Zhu</surname><given-names>Jiachen</given-names></name><name><surname>Tang</surname><given-names>Pu</given-names></name><name><surname>Wu</surname><given-names>Qiong</given-names></name><name><surname>van Achterberg</surname><given-names>Cornelis</given-names></name><name><surname>Chen</surname><given-names>Xuexin</given-names></name></person-group><article-title>The genus <italic><tp:taxon-name><tp:taxon-name-part taxon-name-part-type="genus" reg="Orientoglypta">Orientoglypta</tp:taxon-name-part></tp:taxon-name></italic> Kuslitzky, 1973 (<tp:taxon-name><tp:taxon-name-part taxon-name-part-type="family">Ichneumonidae</tp:taxon-name-part></tp:taxon-name>, <tp:taxon-name><tp:taxon-name-part taxon-name-part-type="subfamily">Banchinae</tp:taxon-name-part></tp:taxon-name>) from China with descriptions of four new species</article-title><source>Biodivers Data J</source><day>19</day><month>12</month><year>2025</year><volume>13</volume><pub-id pub-id-type="doi">10.3897/BDJ.13.e174852</pub-id></mixed-citation></tp:treatment-meta><tp:nomenclature><tp:taxon-name><object-id xmlns:xlink="http://www.w3.org/1999/xlink" content-type="arpha" xlink:type="simple">9C50E640-FB2E-54D2-A7C7-84D57089E1EA</object-id><tp:taxon-name-part taxon-name-part-type="genus">Orientoglypta</tp:taxon-name-part> <tp:taxon-name-part taxon-name-part-type="species">densipunctata</tp:taxon-name-part><object-id xmlns:xlink="http://www.w3.org/1999/xlink" content-type="zoobank" xlink:type="simple" object-id-type="ZooBank">5CC4B9F3-95E0-4CD3-9C74-307CF77219C9</object-id></tp:taxon-name><tp:taxon-authority>Gong &amp; Chen</tp:taxon-authority><tp:taxon-status xmlns:xlink="http://www.w3.org/1999/xlink" xlink:type="simple">sp. nov.</tp:taxon-status></tp:nomenclature><tp:treatment-sec sec-type="materials"><title>Materials</title><list list-type="alpha-lower" list-content="occurrences"><list-item><p><bold>Type status:</bold> <named-content xmlns:xlink="http://www.w3.org/1999/xlink" content-type="dwc:typeStatus" xlink:type="simple">Holotype</named-content>. <bold>Occurrence:</bold> catalogNumber: <named-content xmlns:xlink="http://www.w3.org/1999/xlink" content-type="dwc:catalogNumber" xlink:type="simple">No.20004991(ZJUH)</named-content>; recordedBy: <named-content xmlns:xlink="http://www.w3.org/1999/xlink" content-type="dwc:recordedBy" xlink:type="simple">Jian Huang</named-content>; sex: <named-content xmlns:xlink="http://www.w3.org/1999/xlink" content-type="dwc:sex" xlink:type="simple">female</named-content>; occurrenceID: <named-content xmlns:xlink="http://www.w3.org/1999/xlink" content-type="dwc:occurrenceID" xlink:type="simple">0C35EF31-EF0D-562A-8544-B68E5EDD1F0E</named-content>; <bold>Location:</bold> country: <named-content xmlns:xlink="http://www.w3.org/1999/xlink" content-type="dwc:country" xlink:type="simple">China</named-content>; stateProvince: <named-content xmlns:xlink="http://www.w3.org/1999/xlink" content-type="dwc:stateProvince" xlink:type="simple">Fujian</named-content>; locality: <named-content xmlns:xlink="http://www.w3.org/1999/xlink" content-type="dwc:locality" xlink:type="simple">Meihua Mountain of Shanghang</named-content>; <bold>Event:</bold> verbatimEventDate: <named-content xmlns:xlink="http://www.w3.org/1999/xlink" content-type="dwc:verbatimEventDate" xlink:type="simple">24.Ⅶ.1988</named-content>; <bold>Record Level:</bold> basisOfRecord: <named-content xmlns:xlink="http://www.w3.org/1999/xlink" content-type="dwc:basisOfRecord" xlink:type="simple">PreservedSpecimen</named-content></p></list-item><list-item><p><bold>Type status:</bold> <named-content xmlns:xlink="http://www.w3.org/1999/xlink" content-type="dwc:typeStatus" xlink:type="simple">Paratype</named-content>. <bold>Occurrence:</bold> catalogNumber: <named-content xmlns:xlink="http://www.w3.org/1999/xlink" content-type="dwc:catalogNumber" xlink:type="simple">No.887061(ZJUH)</named-content>; recordedBy: <named-content xmlns:xlink="http://www.w3.org/1999/xlink" content-type="dwc:recordedBy" xlink:type="simple">Junhua He</named-content>; sex: <named-content xmlns:xlink="http://www.w3.org/1999/xlink" content-type="dwc:sex" xlink:type="simple">female</named-content>; occurrenceID: <named-content xmlns:xlink="http://www.w3.org/1999/xlink" content-type="dwc:occurrenceID" xlink:type="simple">0B5AECD4-3354-5495-8833-8DB8CB818876</named-content>; <bold>Location:</bold> country: <named-content xmlns:xlink="http://www.w3.org/1999/xlink" content-type="dwc:country" xlink:type="simple">China</named-content>; stateProvince: <named-content xmlns:xlink="http://www.w3.org/1999/xlink" content-type="dwc:stateProvince" xlink:type="simple">Fujian</named-content>; locality: <named-content xmlns:xlink="http://www.w3.org/1999/xlink" content-type="dwc:locality" xlink:type="simple">Meihua Mountain of Shanghang</named-content>; <bold>Event:</bold> verbatimEventDate: <named-content xmlns:xlink="http://www.w3.org/1999/xlink" content-type="dwc:verbatimEventDate" xlink:type="simple">21.Ⅶ.1988</named-content>; <bold>Record Level:</bold> basisOfRecord: <named-content xmlns:xlink="http://www.w3.org/1999/xlink" content-type="dwc:basisOfRecord" xlink:type="simple">PreservedSpecimen</named-content></p></list-item><list-item><p><bold>Type status:</bold> <named-content xmlns:xlink="http://www.w3.org/1999/xlink" content-type="dwc:typeStatus" xlink:type="simple">Paratype</named-content>. <bold>Occurrence:</bold> catalogNumber: <named-content xmlns:xlink="http://www.w3.org/1999/xlink" content-type="dwc:catalogNumber" xlink:type="simple">No.20007160(ZJUH)</named-content>; recordedBy: <named-content xmlns:xlink="http://www.w3.org/1999/xlink" content-type="dwc:recordedBy" xlink:type="simple">Changming Liu</named-content>; sex: <named-content xmlns:xlink="http://www.w3.org/1999/xlink" content-type="dwc:sex" xlink:type="simple">female</named-content>; occurrenceID: <named-content xmlns:xlink="http://www.w3.org/1999/xlink" content-type="dwc:occurrenceID" xlink:type="simple">1C4DCAA9-B435-5B73-B1E3-4FE1365724B0</named-content>; <bold>Location:</bold> country: <named-content xmlns:xlink="http://www.w3.org/1999/xlink" content-type="dwc:country" xlink:type="simple">China</named-content>; stateProvince: <named-content xmlns:xlink="http://www.w3.org/1999/xlink" content-type="dwc:stateProvince" xlink:type="simple">Fujian</named-content>; locality: <named-content xmlns:xlink="http://www.w3.org/1999/xlink" content-type="dwc:locality" xlink:type="simple">Longqi Mountain of Jiangle</named-content>; verbatimElevation: <named-content xmlns:xlink="http://www.w3.org/1999/xlink" content-type="dwc:verbatimElevation" xlink:type="simple">1000–1500m</named-content>; <bold>Event:</bold> verbatimEventDate: <named-content xmlns:xlink="http://www.w3.org/1999/xlink" content-type="dwc:verbatimEventDate" xlink:type="simple">16.Ⅶ.1991</named-content>; <bold>Record Level:</bold> basisOfRecord: <named-content xmlns:xlink="http://www.w3.org/1999/xlink" content-type="dwc:basisOfRecord" xlink:type="simple">PreservedSpecimen</named-content></p></list-item></list></tp:treatment-sec><tp:treatment-sec sec-type="Description"><title>Description</title><p><bold>Female.</bold> Body robust, its length 6.8–9.0 mm. Fore wing length 5.4–6.5 mm.</p><p>Head 0.6 times as long as wide; clypeus 0.6–0.7 times as long as wide. Anterior tentorial pit small. Face densely punctate, slightly convex medially, 0.6–0.7 times as long as wide. MSL 0.7 times as long as BWM. Frons narrowly smooth above antennal sockets, punctate upper 0.7. OOL 1.5 times as long as OD; IOD 0.8–1.0 times as long as OD; interocellar area without pit. Vertex punctate and gena shiny and with a few punctures. Occipital carina distinct dorsally, roundly arched in dorsal part. Antenna with 40–45 flagellomeres. F1 1.9–2.0 times longer than F2.</p><p>Mesosoma punctate. Lateral area of pronotum largely smooth in ventral part. Distal abscissa of vein CU of hind wing present (Fig. <xref ref-type="fig" rid="F13551258">4</xref>C). Anterior projection of submetapleural carina rounded at posterior angle. Posterior transverse carina, pleural carina and anterior transverse carina of propodeum complete (Fig. <xref ref-type="fig" rid="F13551258">4</xref>E). Area basalis of propodeum with dense punctures (Fig. <xref ref-type="fig" rid="F13551258">4</xref>E). Punctures on propodeal area superomedia as dense as on area externa and area dentipara (Fig. <xref ref-type="fig" rid="F13551258">4</xref>E). Latero-median longitudinal carina on propodeum present, its part between anterior and posterior transverse carinae of propodeum weaker than part before anterior transverse carina. Latero-longitudinal carina on propodeum partly present. Hind femur 4.6–5.0 times as long as maximum width in lateral view. Hind tibia 8.2–12.6 times as long as maximum width in lateral view. Hind basitarsus 2.1–2.4 times as long as second hind tarsal segment.</p><p>Metasoma. Metasomal tergite 1 densely punctate. Metasomal tergites 2–4 densely punctate, except for posterior narrow margins (Fig. <xref ref-type="fig" rid="F13551258">4</xref>F). Oblique grooves on tergites 2–3 deeply impressed (Fig. <xref ref-type="fig" rid="F13551258">4</xref>F). Metasomal tergite 1 1.5–1.6 times as long as maximum width, latero-median carina present and inner area between latero-median carinae with dense punctures. Metasomal tergite 2 1.0–1.1 times as long as maximum width. Metasomal tergites 2 and 3 each without a pair of short latero-longitudinal keels. Ovipositor sheath 1.3–1.9 times as long as hind tibia.</p><p>Colour. Body (excluding wings and legs) black, except for: clypeus, mandible, except tip, ovipositor, yellowish-brown; antenna, except for yellowish-brown outer spot of scape and pedicel, dark brown; membranous part of sternites, whitish-yellow; small spot of pronotum before tegula, tegula, posterior narrow margins of tergites 2–3, brown; wings hyaline; veins and pterostigma brown. Legs: hind coxa, femur and tibia, black or blackish-brown, fore and mid-coxae whitish-yellow.</p><p><bold>Male.</bold> Unknown.</p></tp:treatment-sec><tp:treatment-sec sec-type="Diagnosis"><title>Diagnosis</title><p>Area basalis of propodeum not narrowed posteriorly, sub-rectangular, with dense punctures (Fig. <xref ref-type="fig" rid="F13551258">4</xref>E). Body robust (Fig. <xref ref-type="fig" rid="F13551258">4</xref>A). Hind femur and tibia black or blackish-brown (Fig. <xref ref-type="fig" rid="F13551258">4</xref>A). Oblique grooves on tergites 2–3 deeply impressed (Fig. <xref ref-type="fig" rid="F13551258">4</xref>F). Body almost entirely covered with dense and coarse punctures. Antenna with 40–45 flagellomeres.</p></tp:treatment-sec><tp:treatment-sec sec-type="Etymology"><title>Etymology</title><p>Named after its densely punctate body: “<italic>densus</italic>” is Latin for dense and “<italic>punctum</italic>” is Latin for puncture.</p></tp:treatment-sec><tp:treatment-sec sec-type="Distribution"><title>Distribution</title><p>China (Fujian).</p></tp:treatment-sec><tp:treatment-sec sec-type="Biology"><title>Biology</title><p>Unknown.</p></tp:treatment-sec><tp:treatment-sec sec-type="Notes"><title>Notes</title><p>This species resembles <italic><tp:taxon-name><tp:taxon-name-part taxon-name-part-type="genus" reg="Orientoglypta">O.</tp:taxon-name-part> <tp:taxon-name-part taxon-name-part-type="species" reg="lota">lota</tp:taxon-name-part></tp:taxon-name></italic>, but it can be distinguished by the following character states: hind femur and tibia black or blackish- brown (hind femur and tibia yellow, except for its brown apex and base in <italic><tp:taxon-name><tp:taxon-name-part taxon-name-part-type="genus" reg="Orientoglypta">O.</tp:taxon-name-part> <tp:taxon-name-part taxon-name-part-type="species" reg="lota">lota</tp:taxon-name-part></tp:taxon-name></italic>); dorsal part of occipital carina almost roundly arched (dorsal part of occipital carina reverse V-shaped, strongly angled); area basalis of propodeum with dense punctures (area basalis of propodeum smooth in <italic><tp:taxon-name><tp:taxon-name-part taxon-name-part-type="genus" reg="Orientoglypta">O.</tp:taxon-name-part> <tp:taxon-name-part taxon-name-part-type="species" reg="lota">lota</tp:taxon-name-part></tp:taxon-name></italic>); oblique grooves on tergites 2–3 deeply impressed (oblique grooves on tergites 2–3 moderately impressed in <italic><tp:taxon-name><tp:taxon-name-part taxon-name-part-type="genus" reg="Orientoglypta">O.</tp:taxon-name-part> <tp:taxon-name-part taxon-name-part-type="species" reg="lota">lota</tp:taxon-name-part></tp:taxon-name></italic>).</p></tp:treatment-sec><tp:treatment-sec><!--Section generated to contain objects referenced in tp:taxon-treatment.--><fig id="F13551258" position="float" orientation="portrait"><object-id xmlns:xlink="http://www.w3.org/1999/xlink" content-type="arpha" xlink:type="simple">59CFF897-C9DD-5AFA-B802-48A0F44249B7</object-id><object-id xmlns:xlink="http://www.w3.org/1999/xlink" content-type="doi" xlink:type="simple">10.3897/BDJ.13.e174852.figure2</object-id><label>Figure 4.</label><caption><p><italic><tp:taxon-name><tp:taxon-name-part taxon-name-part-type="genus" reg="Orientoglypta">Orientoglypta</tp:taxon-name-part> <tp:taxon-name-part taxon-name-part-type="species" reg="densipunctata">densipunctata</tp:taxon-name-part></tp:taxon-name></italic> sp. nov., ♀, holotype. <bold>A</bold> Habitus, lateral aspect; <bold>B</bold> antenna; <bold>C</bold> wings; <bold>D</bold> occipital carina, dorsal aspect; <bold>E</bold> basal area of propodeum, dorsal aspect; <bold>F</bold> metasoma, dorsal aspect. Scale bars: 1 mm (A); 0.5 mm (B–F).</p></caption><graphic xmlns:xlink="http://www.w3.org/1999/xlink" xlink:href="bdj-13-e174852-g004.jpg" position="float" id="oo_1477224.jpg" orientation="portrait" xlink:type="simple"><uri content-type="original_file" xlink:type="simple">https://binary.pensoft.net/fig/1477224</uri></graphic></fig></tp:treatment-sec></tp:taxon-treatment>
