# Supplementary material for: The genus Orientoglypta Kuslitzky, 1973 (Ichneumonidae, Banchinae) from China with descriptions of four new species
Source: Biodivers Data J. 2025 Dec 19;13:e174852. doi: 10.3897/BDJ.13.e174852 (PMC12743246; doi:10.3897/BDJ.13.e174852)
Supplement: XML Treatment for Orientoglypta aureocincta [file BDJ.13.e174852-treatment6.xml]

<!DOCTYPE tp:taxon-treatment
  PUBLIC "-//TaxonX//DTD Taxonomic Treatment Publishing DTD v0 20100105//EN" "tax-treatment-NSO.dtd">
<tp:taxon-treatment xmlns:tp="http://www.plazi.org/taxpub"><tp:treatment-meta><mixed-citation publication-type="journal"><person-group><name><surname>Gong</surname><given-names>Jiabao</given-names></name><name><surname>Zhu</surname><given-names>Jiachen</given-names></name><name><surname>Tang</surname><given-names>Pu</given-names></name><name><surname>Wu</surname><given-names>Qiong</given-names></name><name><surname>van Achterberg</surname><given-names>Cornelis</given-names></name><name><surname>Chen</surname><given-names>Xuexin</given-names></name></person-group><article-title>The genus <italic><tp:taxon-name><tp:taxon-name-part taxon-name-part-type="genus" reg="Orientoglypta">Orientoglypta</tp:taxon-name-part></tp:taxon-name></italic> Kuslitzky, 1973 (<tp:taxon-name><tp:taxon-name-part taxon-name-part-type="family">Ichneumonidae</tp:taxon-name-part></tp:taxon-name>, <tp:taxon-name><tp:taxon-name-part taxon-name-part-type="subfamily">Banchinae</tp:taxon-name-part></tp:taxon-name>) from China with descriptions of four new species</article-title><source>Biodivers Data J</source><day>19</day><month>12</month><year>2025</year><volume>13</volume><pub-id pub-id-type="doi">10.3897/BDJ.13.e174852</pub-id></mixed-citation></tp:treatment-meta><tp:nomenclature><tp:taxon-name><object-id xmlns:xlink="http://www.w3.org/1999/xlink" content-type="arpha" xlink:type="simple">AF2F5163-00B3-57E1-A181-85A7439A73F2</object-id><tp:taxon-name-part taxon-name-part-type="genus">Orientoglypta</tp:taxon-name-part> <tp:taxon-name-part taxon-name-part-type="species">aureocincta</tp:taxon-name-part><object-id xmlns:xlink="http://www.w3.org/1999/xlink" content-type="zoobank" xlink:type="simple" object-id-type="ZooBank">9F94925A-1DA9-42B0-A01B-F37C0F689C4D</object-id></tp:taxon-name><tp:taxon-authority>Gong &amp; Chen</tp:taxon-authority><tp:taxon-status xmlns:xlink="http://www.w3.org/1999/xlink" xlink:type="simple">sp. nov.</tp:taxon-status></tp:nomenclature><tp:treatment-sec sec-type="materials"><title>Materials</title><list list-type="alpha-lower" list-content="occurrences"><list-item><p><bold>Type status:</bold> <named-content xmlns:xlink="http://www.w3.org/1999/xlink" content-type="dwc:typeStatus" xlink:type="simple">Holotype</named-content>. <bold>Occurrence:</bold> catalogNumber: <named-content xmlns:xlink="http://www.w3.org/1999/xlink" content-type="dwc:catalogNumber" xlink:type="simple">No.202308692 (ZJUH).</named-content>; recordedBy: <named-content xmlns:xlink="http://www.w3.org/1999/xlink" content-type="dwc:recordedBy" xlink:type="simple">Huayan Chen</named-content>; sex: <named-content xmlns:xlink="http://www.w3.org/1999/xlink" content-type="dwc:sex" xlink:type="simple">female</named-content>; occurrenceID: <named-content xmlns:xlink="http://www.w3.org/1999/xlink" content-type="dwc:occurrenceID" xlink:type="simple">9773970E-F724-52BA-932F-6C24C6ECCB4C</named-content>; <bold>Location:</bold> country: <named-content xmlns:xlink="http://www.w3.org/1999/xlink" content-type="dwc:country" xlink:type="simple">China</named-content>; stateProvince: <named-content xmlns:xlink="http://www.w3.org/1999/xlink" content-type="dwc:stateProvince" xlink:type="simple">Ningxia</named-content>; locality: <named-content xmlns:xlink="http://www.w3.org/1999/xlink" content-type="dwc:locality" xlink:type="simple">Liupan Mountain</named-content>; <bold>Event:</bold> verbatimEventDate: <named-content xmlns:xlink="http://www.w3.org/1999/xlink" content-type="dwc:verbatimEventDate" xlink:type="simple">13–14.Ⅶ.2009</named-content>; <bold>Record Level:</bold> basisOfRecord: <named-content xmlns:xlink="http://www.w3.org/1999/xlink" content-type="dwc:basisOfRecord" xlink:type="simple">PreservedSpecimen</named-content></p></list-item></list></tp:treatment-sec><tp:treatment-sec sec-type="Description"><title>Description</title><p><bold>Female.</bold> Body slender, its length 6.3 mm. Fore wing length 5.3 mm.</p><p>Head 0.6 times as long as wide; clypeus 0.6 times as long as wide. Anterior tentorial pit small. Face shallowly punctate, slightly convex medially, 0.7 times as long as wide. MSL 0.6 times as long as BWM. Frons narrowly smooth above antennal sockets, punctate upper 0.8. OOL 1.5 times as long as OD; IOD 0.86 times as long as OD; interocellar area without pit. Vertex and gena smooth cover with very sparse punctures. Occipital carina distinct dorsally, almost roundly arched in dorsal part (Fig. <xref ref-type="fig" rid="F13551260">5</xref>D). Antenna with 39 flagellomeres (Fig. <xref ref-type="fig" rid="F13551260">5</xref>B). F1 2.0 times as long as F2.</p><p>Mesosoma punctate. Lateral area of pronotum largely smooth in ventral part. Anterior projection of submetapleural carina rounded at posterior angle. Distal abscissa of vein CU of hind wing present (Fig. <xref ref-type="fig" rid="F13551260">5</xref>C). Posterior transverse carina, pleural carina and anterior transverse carina of propodeum complete (Fig. <xref ref-type="fig" rid="F13551260">5</xref>E). Area basalis of propodeum funnel-shaped, smooth (Fig. <xref ref-type="fig" rid="F13551260">5</xref>E). Punctures on propodeal area superomedia as dense as on area externa and area dentipara (Fig. <xref ref-type="fig" rid="F13551260">5</xref>E). Latero-median longitudinal carina on propodeum present, its part between anterior and posterior transverse carinae of propodeum weaker than part before anterior transverse carina (Fig. <xref ref-type="fig" rid="F13551260">5</xref>E). Latero-longitudinal carina on propodeum partly present. Hind femur 5.3 times as long as maximum width in lateral view. Hind tibia 10.0 times as long as maximum width in lateral view. Hind basitarsus 2.3 times as long as second hind tarsal segment.</p><p>Metasoma. Metasomal tergite 1 densely punctate, except for anterior and posterior parts. Metasomal tergites 2–4 densely punctate, except narrow posterior margins. Oblique grooves on tergites 2–4 moderately impressed (Fig. <xref ref-type="fig" rid="F13551260">5</xref>F). Metasomal tergite 1 1.6 times as long as maximum width, latero-median carina present. Metasomal tergite 2 about as long as its maximum width. Metasomal tergites 1 and 2 each without a pair of short latero-longitudinal keels. Ovipositor sheath 1.6 times as long as hind tibia.</p><p>Colour. Body (excluding wings and legs) black, except for: clypeus, mandible, except tip, palpi, scape and pedicel outer spot, whitish-yellow; antenna, except for yellow area of scape and pedicel, brown; small spot of pronotum before tegula, tegula, anterior margin of lateral area of pronotum, brown; apical bands of tergites 1–6 (tergites 1–4 broad, tergites 5 and 6 very narrow), yellowish-brown; membranous part of sternites, posterior margin of subgenital plate, whitish-yellow; remainder of sternites, including subgenital plate, brown; ovipositor yellowish-brown. Wings hyaline; veins and pterostigma brown. Legs yellowish-brown, except for: fore and mid-coxae and trochanters, whitish-yellow, hind trochanter and trochantellus and apex of hind tibia, dark brown.</p><p><bold>Male.</bold> Unknown.</p></tp:treatment-sec><tp:treatment-sec sec-type="Diagnosis"><title>Diagnosis</title><p>Metasomal tergites 1–4 with broad yellow bands on posterior margins; bands on tergites 2–4 0.3–0.5× length of tergite (Fig. <xref ref-type="fig" rid="F13551260">5</xref>F). Band on tergite 4 broadest, occupying almost half of its length (Fig. <xref ref-type="fig" rid="F13551260">5</xref>F). Area basalis of propodeum funnel-shaped (Fig. <xref ref-type="fig" rid="F13551260">5</xref>E).</p></tp:treatment-sec><tp:treatment-sec sec-type="Etymology"><title>Etymology</title><p>Named after the golden and very broad bands on its anterior tergites; “<italic>aurea</italic>” is Latin for golden and “<italic>cincta</italic>” is Latin for band.</p></tp:treatment-sec><tp:treatment-sec sec-type="Distribution"><title>Distribution</title><p>China (Ningxia).</p></tp:treatment-sec><tp:treatment-sec sec-type="Biology"><title>Biology</title><p>Unknown.</p></tp:treatment-sec><tp:treatment-sec sec-type="Notes"><title>Notes</title><p>This species resembles <italic><tp:taxon-name><tp:taxon-name-part taxon-name-part-type="genus" reg="Orientoglypta">O.</tp:taxon-name-part> <tp:taxon-name-part taxon-name-part-type="species" reg="lota">lota</tp:taxon-name-part></tp:taxon-name></italic>, but it can be distinguished by the following character states: posterior margin bands of metasomal tergites 2–3 broad, 0.3–0.5× length of tergites (bands on metasomal tergites 2–3 posterior margin narrow, 0.1–0.2× length of tergites in <italic><tp:taxon-name><tp:taxon-name-part taxon-name-part-type="genus" reg="Orientoglypta">O.</tp:taxon-name-part> <tp:taxon-name-part taxon-name-part-type="species" reg="lota">lota</tp:taxon-name-part></tp:taxon-name></italic>); dorsal part of occipital carina almost roundly arched (dorsal part of occipital carina reverse V-shaped, strongly angled in <italic><tp:taxon-name><tp:taxon-name-part taxon-name-part-type="genus" reg="Orientoglypta">O.</tp:taxon-name-part> <tp:taxon-name-part taxon-name-part-type="species" reg="lota">lota</tp:taxon-name-part></tp:taxon-name></italic>); metasomal tergites 1 and 4 with distinct posterior margin bands (metasomal tergites 1 and 4 each without distinct posterior margin bands or band of metasomal tergite 1 obsolete in <italic><tp:taxon-name><tp:taxon-name-part taxon-name-part-type="genus" reg="Orientoglypta">O.</tp:taxon-name-part> <tp:taxon-name-part taxon-name-part-type="species" reg="lota">lota</tp:taxon-name-part></tp:taxon-name></italic>).</p></tp:treatment-sec><tp:treatment-sec><!--Section generated to contain objects referenced in tp:taxon-treatment.--><fig id="F13551260" position="float" orientation="portrait"><object-id xmlns:xlink="http://www.w3.org/1999/xlink" content-type="arpha" xlink:type="simple">A6AC9623-283A-553B-9A36-69B2FBA0C79D</object-id><object-id xmlns:xlink="http://www.w3.org/1999/xlink" content-type="doi" xlink:type="simple">10.3897/BDJ.13.e174852.figure5</object-id><label>Figure 5.</label><caption><p><italic><tp:taxon-name><tp:taxon-name-part taxon-name-part-type="genus" reg="Orientoglypta">Orientoglypta</tp:taxon-name-part> <tp:taxon-name-part taxon-name-part-type="species" reg="aureocincta">aureocincta</tp:taxon-name-part></tp:taxon-name></italic> sp. nov., ♀, holotype. <bold>A</bold> Habitus, lateral aspect; <bold>B</bold> antenna; <bold>C</bold> wings; <bold>D</bold> occipital carina, dorsal aspect; <bold>E</bold> basal area of propodeum, dorsal aspect; <bold>F</bold> metasoma, dorsal aspect. Scale bars: 1 mm (A); 0.5 mm (B–F).</p></caption><graphic xmlns:xlink="http://www.w3.org/1999/xlink" xlink:href="bdj-13-e174852-g005.jpg" position="float" id="oo_1428917.jpg" orientation="portrait" xlink:type="simple"><uri content-type="original_file" xlink:type="simple">https://binary.pensoft.net/fig/1428917</uri></graphic></fig></tp:treatment-sec></tp:taxon-treatment>
